# Supplementary material for: Evaluation of first and second trimester maternal thyroid profile on the prediction of gestational diabetes mellitus and post load glycemia
Source: PLoS One. 2023 Jan 13;18(1):e0280513. doi: 10.1371/journal.pone.0280513 (PMC9838876; doi:10.1371/journal.pone.0280513)
Supplement: S1 Dataset — FTO: Fat mass and obesity-associated. BMI: Body mass index. TSH: Thyroid stimulating hormone. T3: Triiodothyronine. T4: Thyroxine. TG: Thyroglobulin. aTG: TG antibody. aTPO: Thyroid peroxidase antibody. TRAb: TSH receptor antibody. GDM: Gestational diabetes mellitus. HELLP: Hemolysis elevated liver enzymes and low platelets. IUGR: Intrauterine growth restriction. PCOS: Polycystic ovary syndrome. DM1: Type 1 diabetes. DM2: Type 2 diabetes. OGTT: Oral glucose tolerance test. 1T: First trimester. 2T: Second trimester. (XLSX) [file pone.0280513.s009.xlsx]

## Sheet: Data
Subject	FTO genotype	Age	Height	Weight	BMI	Systolic pressure	Diastolic pressure	Fasting glycemia 1T	TSH 1T	Total T3 1T	Total T4 1T	Free T4 1T	TG 1T	aTG 1T	aTPO 1T	TRAb 1T	Supplements	Hyperemesis	Vaginal bleeding	Cigarette at pregnancy	Alcohol at pregnancy	Other drugs at pregnancy	Cigarette before pregnancy	Alcohol before pregnancy	Other drugs before pregnancy	Prior GDM	Prior hypertension in pregnancy	Prior pre-eclampsia	Prior HELLP syndrome	Prior IUGR	Prior preterm birth	Prior septicemia in pregnancy	Prior pleural effusion in pregnancy	Prior fetal arrhythmia	Prior hernia in pregnancy	Prior non-viable pregnancy	Fertility problems	PCOS	Age at menarche	Last period month	Personal history of insulin resistance	Personal history of hypertension	Personal history of thyroid alterations	Personal history of anemia	Personal history of asthma	Personal history of rhinitis	Personal history of osteopenia	Personal history of Von Willebrand	Personal history of neoplasia
1	TT	37	1.6	87	33.9844	87	60	97	1.98	1.86	12.9	0.84	10.26	5.543	1.388	0.25	NO	NO	NO	NO	NO	NO	YES	YES	NO	YES	NO	NO	NO	YES	YES	NO	NO	NO	NO	NO	NO	NO	13	1	NO	NO	NO	NO	NO	NO	NO	NO	NO
2	AA	20	1.61	79	30.4772	125	58	83	1.98	1.84	11.1	0.97	20.52	9.56	0.38	0.25	NO	YES	YES	NO	NO	NO	YES	YES	NO	NO	NO	NO	NO	NO	NO	NO	NO	NO	NO	NO	NO	NO	12	2	NO	NO	NO	NO	NO	NO	NO	NO	NO
3	TA	23	1.61	69	26.6193	111	63	81	1.17	1.9	13	1.09	9.6	12.76	0.38	0.25	NO	NO	NO	NO	NO	NO	YES	YES	NO	NO	NO	NO	NO	NO	NO	NO	NO	NO	NO	NO	NO	NO	13	2	NO	NO	NO	NO	NO	NO	NO	NO	NO
4	TA	34	1.66	93	33.7495	125	73	82	6.16	1.79	10.3	1	0.1	263.3	483.7	0.25	YES	NO	NO	NO	NO	NO	YES	YES	NO	NO	NO	NO	NO	NO	NO	NO	NO	NO	NO	YES	YES	YES	13	5	NO	NO	NO	NO	NO	NO	NO	NO	NO
5	TA	31	1.7	129.5	44.8097	125	75	84	4.49	1.53	10.1	1.01	6.29	48.2	1.99	0.445	YES	NO	NO	NO	NO	NO	NO	NO	NO	NO	NO	NO	NO	NO	NO	NO	NO	NO	NO	NO	NO	NO	13	6	NO	NO	NO	YES	NO	NO	NO	NO	NO
6	TT	29	1.53	88.5	37.806	133	82	93	1.46	1.63	15.6	1.3	18.23	17.43	0.92	0.25	NO	YES	NO	NO	NO	NO	NO	NO	NO	NO	NO	NO	NO	NO	NO	NO	NO	NO	NO	NO	NO	NO	13	5	NO	NO	NO	NO	NO	NO	NO	NO	NO
7	TA	37	1.56	47	19.313	95	47	87	0.515	1.39	12.4	1.11	14.46	36.01	0.99	0.25	NO	NO	NO	NO	NO	NO	NO	NO	NO	NO	NO	NO	NO	NO	NO	NO	NO	NO	NO	NO	NO	NO	12	5	NO	NO	NO	NO	NO	NO	NO	NO	NO
8	TT	28	1.62	75	28.578	123	68	84	1.32	1.62	12.2	1.04	19.01	16.36	1.05	0.32	NO	NO	NO	NO	NO	NO	NO	NO	NO	YES	NO	NO	NO	NO	NO	NO	NO	NO	NO	NO	NO	NO	13	7	NO	NO	NO	NO	NO	NO	NO	NO	YES
9	TT	33	1.6	83	32.4219	120	67	67	1.56	2.1	10.7	0.76	10.63	10.16	0.38	0.29	YES	NO	YES	NO	NO	NO	YES	YES	NO	NO	NO	NO	NO	NO	NO	NO	NO	NO	NO	NO	NO	NO	12	6	NO	NO	NO	NO	NO	NO	NO	NO	NO
10	TA	29	1.6	76	29.6875	104	66	86	2.5	1.76	11.8	0.99	9.79	6.112	0.38	0.25	YES	NO	NO	NO	NO	NO	YES	YES	NO	NO	NO	NO	NO	NO	NO	NO	NO	NO	NO	NO	NO	NO	13	6	NO	NO	NO	NO	NO	NO	NO	NO	NO
11	TT	33	1.57	80	32.4557	107	69	84	2	1.66	10.9	0.99	17	11.77	55.3	0.25	NO	NO	NO	NO	NO	NO	YES	NO	NO	NO	NO	NO	NO	NO	NO	NO	NO	YES	NO	NO	YES	NO	14	7	NO	NO	NO	NO	NO	NO	NO	NO	NO
12	TA	25	1.71	57	19.4932	99	69	72	0.934	1.72	15.5	0.99	32.79	6.96	1.77	0.45	NO	NO	NO	NO	NO	NO	NO	YES	YES	NO	NO	NO	NO	NO	NO	NO	NO	NO	NO	NO	NO	NO	14	7	NO	NO	NO	NO	NO	NO	NO	NO	NO
13	TT	29	1.57	72.5	29.413	110	78	85	0.934	1.72	15.5	1.03	32.79	6.96	1.77	0.45	NO	YES	NO	NO	NO	NO	YES	YES	NO	NO	NO	NO	NO	NO	NO	NO	NO	NO	NO	NO	NO	NO	13	7	NO	NO	NO	NO	NO	NO	NO	NO	NO
14	TT	22	1.57	67	27.1816	105	70	73	1.03	1.43	10.4	1.19	26.38	4.86	4	0.411	NO	NO	NO	NO	NO	NO	YES	YES	NO	NO	NO	NO	NO	NO	NO	NO	NO	NO	NO	NO	NO	NO	11	7	NO	NO	NO	NO	NO	NO	NO	NO	NO
15	TA	36	1.66	78	28.306	119	78	79	1.03	1.43	10.4	1.19	26.38	4.86	4	0.411	NO	NO	NO	NO	NO	NO	NO	NO	NO	NO	NO	NO	NO	NO	NO	NO	NO	NO	NO	NO	YES	YES	14	8	NO	NO	NO	NO	NO	NO	NO	NO	NO
16	TA	27	1.6	72	28.125	132	63	85	2.92	2.1	11.6	0.93	0.1	0.5	1.02	0.25	NO	NO	NO	NO	NO	NO	NO	NO	NO	NO	NO	NO	NO	NO	NO	NO	NO	NO	NO	NO	NO	NO	14	8	NO	NO	NO	NO	NO	NO	NO	NO	NO
17	TT	32	1.52	72	31.1634	139	67	82	0.67	1.58	11.3	0.98	16.58	4.24	1.6	0.375	NO	NO	NO	NO	NO	NO	YES	YES	NO	NO	NO	NO	NO	NO	NO	NO	NO	NO	NO	NO	NO	NO	15	9	NO	NO	NO	NO	NO	NO	NO	NO	NO
18	TA	24	1.65	82	30.1194	113	66	92	1.85	1.6	11.6	0.9	22.72	2.15	1.57	1.15	NO	NO	NO	NO	NO	NO	NO	NO	NO	NO	NO	NO	NO	NO	NO	NO	NO	NO	NO	NO	NO	YES	14	9	NO	NO	NO	NO	NO	NO	NO	NO	NO
19	TT	35	1.5	63	28	97	60	82	2.39	1.16	7.12	0.79	9.45	6.45	804.9	0.46	YES	NO	NO	NO	NO	NO	NO	NO	NO	NO	NO	NO	NO	NO	NO	NO	NO	NO	NO	YES	NO	NO	11	9	NO	NO	NO	NO	NO	NO	NO	NO	NO
20	TT	40	1.52	48	20.7756	107	69	82	1.77	1.66	10.9	0.99	17.02	11.77	54.2	0.25	YES	NO	YES	YES	NO	NO	YES	NO	NO	NO	NO	NO	NO	NO	NO	NO	NO	NO	NO	NO	NO	NO	11	10	NO	NO	NO	NO	NO	NO	NO	NO	NO
21	TT	22	1.69	78	27.31	107	69	82	2.35	1.47	9.7	1.08	5.35	7.82	0.43	0.25	YES	NO	NO	NO	NO	NO	YES	YES	NO	NO	NO	NO	NO	NO	NO	NO	NO	NO	NO	NO	NO	NO	12	11	NO	NO	NO	NO	NO	NO	NO	NO	NO
22	TA	18	1.5	58	25.7778	113	66	90	3.67	2.03	10.6	0.7	11.56	2.29	1.06	0.25	NO	YES	NO	NO	NO	YES	NO	YES	YES	NO	NO	NO	NO	NO	NO	NO	NO	NO	NO	NO	NO	NO	13	10	NO	NO	NO	NO	NO	NO	NO	NO	NO
23	TA	31	1.45	70	33.2937	107	69	90	3.67	2.03	10.6	0.7	11.56	2.29	1.06	0.25	NO	NO	NO	NO	NO	NO	YES	YES	NO	NO	NO	NO	NO	NO	NO	NO	NO	NO	NO	YES	NO	YES	13	10	NO	NO	NO	NO	NO	NO	NO	NO	NO
24	TT	21	1.6	81	31.6406	108	65	82	2.46	1.85	14.9	1.03	526.8	4.97	0.38	0.4	NO	NO	YES	NO	NO	NO	YES	YES	NO	YES	NO	NO	NO	NO	NO	NO	NO	NO	NO	YES	NO	NO	12	10	NO	NO	NO	NO	NO	NO	NO	NO	NO
25	TT	36	1.6	68	26.5625	113	69	95	0.58	1.63	10.3	0.93	1.57	11.73	4.98	0.25	NO	NO	NO	NO	NO	NO	NO	YES	NO	NO	YES	NO	NO	NO	NO	NO	NO	NO	NO	NO	NO	NO	12	11	NO	NO	NO	NO	NO	NO	NO	NO	NO
26	TA	32	1.65	62	22.7732	109	65	85	1.02	1.56	8.65	0.8	17	3.61	0.38	0.25	NO	NO	NO	NO	NO	NO	NO	NO	NO	NO	NO	NO	NO	NO	NO	NO	NO	NO	NO	NO	YES	NO	13	11	NO	NO	NO	NO	NO	NO	NO	NO	NO
27	TA	35	1.6	80	31.25	122	62	82	1.02	1.56	8.65	0.8	16.245	3.61	0.38	0.25	NO	NO	NO	NO	NO	NO	NO	NO	NO	YES	NO	NO	NO	NO	NO	NO	NO	NO	NO	NO	NO	NO	10	11	NO	NO	NO	NO	NO	NO	NO	NO	NO
28	TA	28	1.72	92	31.0979	107	69	91	0.56	1.79	11.4	0.85	41.98	1.66	0.38	0.25	YES	NO	NO	NO	NO	NO	NO	YES	NO	NO	NO	NO	NO	NO	NO	NO	NO	NO	NO	NO	NO	NO	14	10	NO	NO	NO	NO	NO	NO	NO	NO	NO
29	TT	36	1.65	77	28.2828	123	75	82	1.05	1.67	8.84	0.73	10.86	1.74	0.38	0.25	NO	NO	NO	NO	NO	NO	NO	YES	NO	NO	NO	NO	NO	NO	NO	NO	NO	NO	NO	NO	NO	NO	13	11	NO	NO	NO	NO	NO	NO	NO	NO	NO
30	TT	31	1.53	75	32.039	109	58	82	1.05	1.67	8.84	0.73	12.13	1.74	0.381	0.25	YES	NO	NO	NO	NO	NO	NO	YES	NO	NO	NO	NO	NO	NO	NO	NO	NO	NO	NO	YES	NO	NO	13	11	NO	NO	NO	NO	NO	NO	NO	NO	NO
31	TT	36	1.59	61	24.1288	107	69	83	1.7	2.1	12.4	0.9	17	7.09	0.38	0.25	YES	NO	NO	NO	NO	NO	NO	YES	NO	NO	NO	NO	NO	NO	NO	NO	NO	NO	NO	NO	NO	YES	13	11	NO	NO	NO	NO	NO	NO	NO	NO	NO
32	TT	20	1.54	45	18.9745	113	69	75	0.343	1.62	11.5	0.88	12.63	25.73	4.35	0.38	NO	YES	NO	NO	NO	YES	NO	NO	YES	NO	NO	NO	NO	NO	NO	NO	NO	NO	NO	NO	NO	NO	13	10	NO	NO	NO	NO	NO	NO	NO	NO	NO
33	TT	21	1.58	52	20.83	90	70	76	1.1	1.55	11.2	1.07	17	2.18	1.36	0.25	YES	NO	NO	NO	NO	NO	NO	YES	NO	NO	NO	NO	NO	NO	NO	NO	NO	NO	NO	NO	NO	NO	13	12	NO	NO	NO	NO	NO	NO	NO	NO	NO
34	TA	28	1.67	65	23.3067	109	68	82	2.27	1.6	10.9	1.16	5.42	9.4	1.28	0.25	YES	NO	NO	NO	NO	NO	NO	YES	YES	NO	NO	NO	NO	NO	NO	NO	NO	NO	NO	NO	NO	NO	13	2	NO	NO	NO	NO	YES	YES	YES	NO	NO
35	TA	35	1.6	85.5	33.3984	97	66	86.5	1.47	1.56	9.02	0.87	18.04	13.87	2.88	0.25	YES	NO	NO	NO	NO	NO	NO	NO	NO	NO	NO	NO	NO	NO	NO	NO	NO	NO	NO	NO	YES	YES	14	2	NO	NO	NO	NO	NO	NO	NO	NO	NO
36	TA	26	1.63	57	21.4536	80	56	77	3.14	1.61	10.8	0.9	32.73	6.52	0.89	0.25	YES	NO	NO	NO	NO	NO	NO	YES	NO	NO	NO	NO	NO	NO	NO	NO	NO	NO	NO	NO	YES	YES	13	1	NO	NO	NO	NO	NO	NO	NO	NO	NO
37	TT	27	1.59	70	27.6888	107	69	82	3.44	1.88	13.9	1.15	2.23	85.04	7.35	0.27	YES	NO	NO	NO	NO	NO	NO	YES	NO	NO	NO	NO	NO	NO	NO	NO	NO	NO	NO	NO	NO	YES	11	2	YES	NO	YES	NO	NO	NO	NO	NO	NO
38	TT	24	1.62	68.5	26.1012	103	68	69	1.29	1.62	12.1	1.15	18.17	12.65	2.39	1.02	YES	YES	NO	NO	NO	NO	NO	NO	NO	NO	NO	NO	NO	NO	NO	NO	NO	NO	NO	NO	NO	YES	14	3	NO	NO	NO	NO	YES	NO	NO	NO	NO
39	TT	35	1.61	62	23.9188	122	62	83	0.788	1.45	8.37	1.22	11.97	55.41	1.75	0.25	YES	NO	NO	NO	NO	NO	NO	NO	NO	YES	NO	NO	NO	NO	YES	NO	NO	NO	NO	NO	NO	NO	12	4	NO	NO	NO	NO	NO	NO	NO	NO	NO
40	TA	36	1.58	86.6	34.69	115	70	79	1.01	1.88	13.8	1.13	7.95	13.09	1.38	0.25	YES	YES	NO	NO	NO	NO	NO	YES	NO	NO	NO	NO	NO	NO	NO	NO	NO	NO	NO	NO	NO	YES	12	2	NO	NO	NO	NO	NO	NO	NO	NO	NO
41	TT	22	1.71	57.5	19.6642	105	61	71	2.59	1.85	11.2	0.88	42.53	15.23	18.12	0.34	YES	NO	YES	NO	NO	NO	YES	NO	YES	NO	NO	NO	NO	NO	NO	NO	NO	NO	NO	NO	NO	NO	13	3	NO	NO	NO	NO	NO	NO	NO	NO	NO
42	TT	30	1.56	64.3	26.4218	108	60	71	1.78	2.02	18.7	1.21	36.96	22.95	2.21	0.25	YES	YES	NO	NO	NO	NO	NO	NO	YES	NO	NO	NO	NO	NO	NO	NO	NO	NO	NO	NO	NO	NO	9	3	NO	NO	NO	NO	NO	NO	NO	NO	NO
43	TA	24	1.7	61.5	21.2803	110	70	79	1.41	1.56	11.3	0.99	12.63	10.16	1.388	0.25	YES	YES	NO	YES	NO	NO	YES	YES	YES	NO	NO	NO	NO	NO	NO	NO	NO	NO	NO	NO	NO	YES	15	4	NO	NO	NO	NO	NO	NO	NO	NO	NO
44	TT	29	1.62	86	32.7694	129	80	73	1.32	2.09	11.3	0.7	3.27	8.87	1.75	0.26	NO	YES	NO	NO	NO	NO	NO	YES	NO	NO	NO	YES	NO	NO	YES	NO	NO	NO	NO	YES	YES	NO	13	5	NO	YES	NO	NO	NO	NO	NO	NO	NO
45	TT	37	1.63	65.5	24.6528	103	75	75	2.45	1.49	12.9	1.11	18.12	3.67	0.3	0.25	YES	YES	YES	NO	NO	NO	NO	NO	NO	NO	NO	NO	NO	NO	NO	NO	NO	NO	YES	NO	NO	NO	15	5	NO	NO	NO	NO	NO	NO	NO	NO	NO
46	AA	32	1.65	97.6	35.8494	116	66	75	4.08	1.62	11.3	0.99	0.79	6.112	0.89	0.25	NO	NO	NO	NO	NO	NO	NO	YES	NO	NO	NO	NO	NO	NO	NO	NO	NO	NO	NO	NO	NO	YES	11	4	YES	NO	NO	NO	NO	NO	NO	NO	NO
47	TA	24	1.63	70	26.3465	102	59	83	1.77	1.44	12.4	0.85	16.8	6.112	1.388	0.25	NO	NO	NO	NO	NO	NO	YES	YES	NO	NO	NO	NO	NO	NO	NO	NO	NO	NO	NO	NO	NO	NO	12	3	NO	NO	NO	NO	NO	NO	NO	NO	NO
48	TT	29	1.53	73	31.1846	108	65	69	0.9	1.62	12.4	1.07	17	8.35	0.38	0.25	YES	NO	NO	NO	NO	NO	NO	NO	NO	NO	NO	NO	NO	NO	NO	NO	NO	NO	NO	NO	NO	NO	12	3	NO	NO	NO	NO	NO	NO	NO	NO	NO
49	TA	20	1.53	58	24.7768	115	68	71	0.88	1.8	14	1.11	25.61	10.97	1.11	0.25	YES	NO	NO	NO	NO	NO	YES	YES	NO	NO	NO	NO	NO	NO	NO	NO	NO	NO	NO	NO	NO	NO	14	4	NO	NO	NO	NO	NO	NO	NO	NO	NO
50	TA	26	1.56	57.3	23.5454	110	66	72	1.41	1.82	12.8	1.22	0.3	60.3	634.7	1.27	NO	NO	NO	NO	NO	NO	NO	NO	NO	NO	NO	NO	NO	NO	NO	NO	NO	NO	NO	YES	NO	NO	12	5	NO	NO	NO	NO	YES	NO	NO	YES	NO
51	TA	32	1.62	72.5	27.6254	116	73	82	0.37	1.76	13.6	1.12	8.99	10.02	3.35	0.25	YES	NO	NO	NO	NO	NO	NO	NO	NO	NO	NO	NO	NO	NO	NO	NO	NO	NO	NO	YES	NO	NO	11	6	NO	NO	NO	NO	NO	NO	NO	NO	NO
52	TA	41	1.59	92	36.391	110	66	82	0.015	2.37	19.5	1.81	51.08	17.32	0.77	0.95	NO	YES	NO	NO	NO	NO	NO	NO	NO	NO	NO	NO	NO	NO	NO	NO	NO	NO	NO	YES	NO	NO	12	6	NO	NO	NO	NO	NO	NO	NO	NO	NO
53	TA	43	1.5	65	28.8889	103	57	85	0.87	1.54	10.7	0.89	10.79	12.89	150.6	0.67	NO	NO	NO	NO	NO	NO	NO	YES	NO	NO	NO	NO	YES	NO	NO	YES	YES	NO	NO	NO	NO	NO	11	5	NO	NO	NO	NO	NO	NO	NO	NO	NO
54	TT	26	1.62	73	27.8159	100	66	73	0.946	1.5	8	1.02	9.3	14.03	1.61	0.39	YES	NO	NO	NO	NO	NO	NO	NO	NO	NO	NO	NO	NO	NO	NO	NO	NO	NO	NO	YES	NO	NO	12	6	NO	NO	NO	NO	NO	NO	NO	NO	NO
55	TT	23	1.6	58	22.6562	110	76	70	2.59	1.62	12.4	1.07	12.63	10.16	0.89	0.25	YES	NO	NO	NO	NO	NO	NO	YES	NO	NO	NO	NO	NO	NO	NO	NO	NO	NO	NO	NO	NO	NO	15	4	NO	NO	NO	NO	NO	NO	NO	NO	NO
56	TT	29	1.59	71	28.0843	102	61	90	1.05	1.39	8.65	0.85	9.79	10.16	0.43	0.25	YES	NO	NO	NO	NO	NO	YES	YES	YES	NO	NO	NO	NO	NO	NO	NO	NO	NO	NO	NO	NO	NO	14	6	NO	NO	YES	NO	NO	NO	NO	NO	NO
57	TA	29	1.61	53	20.4467	109	55	77	4.36	1.54	14.6	1.23	31.8	71.59	832.7	0.3	YES	NO	NO	NO	NO	NO	YES	YES	YES	NO	NO	NO	NO	NO	NO	NO	NO	NO	NO	YES	NO	YES	12	7	NO	NO	YES	NO	NO	NO	NO	NO	NO
58	TA	29	1.53	73.5	31.3982	115	74	75	2.74	1.55	9.39	0.95	53.63	9.83	0.97	0.25	YES	NO	NO	NO	NO	NO	YES	YES	NO	NO	NO	NO	NO	NO	NO	NO	NO	NO	NO	NO	NO	NO	9	7	NO	NO	NO	NO	NO	NO	NO	NO	NO
59	TT	33	1.53	64	27.3399	119	82	77	1.05	1.39	11.3	0.99	17	10.16	0.89	0.25	YES	YES	NO	NO	NO	NO	NO	YES	YES	NO	NO	NO	NO	NO	NO	NO	NO	NO	NO	NO	YES	YES	11	4	NO	NO	YES	NO	NO	NO	NO	NO	NO
60	TT	25	1.65	76.6	28.1359	113	67	88	1.77	1.86	14.4	1.21	11.99	2.42	0.38	0.25	YES	YES	NO	NO	NO	NO	NO	NO	NO	NO	NO	NO	NO	NO	NO	NO	NO	NO	NO	NO	NO	NO	13	6	NO	NO	NO	NO	NO	NO	NO	NO	NO
61	TA	29	1.63	67	25.2174	104	64	93	1.05	1.39	11.3	0.99	0.79	10.16	0.89	0.25	YES	NO	NO	NO	NO	NO	YES	YES	YES	NO	NO	NO	NO	NO	NO	NO	NO	NO	NO	NO	NO	NO	14	8	NO	NO	NO	NO	YES	NO	NO	NO	NO
62	TA	30	1.68	77.4	27.4235	102	70	75	1.05	1.56	8.65	1.07	17	6.52	0.43	0.25	NO	NO	NO	NO	NO	NO	YES	YES	NO	NO	NO	NO	NO	NO	NO	NO	NO	NO	NO	NO	NO	NO	11	8	NO	NO	NO	NO	NO	NO	NO	NO	NO
63	TT	31	1.58	66	26.4381	122	76	71	1.05	1.39	11.3	1.07	17	10.16	0.43	0.25	NO	NO	NO	NO	NO	NO	NO	NO	NO	NO	NO	NO	NO	NO	NO	NO	NO	NO	NO	NO	NO	YES	11	8	NO	NO	NO	NO	NO	NO	NO	NO	NO
64	TA	38	1.56	60.2	24.737	110	68	90	2.23	1.62	10.5	0.71	19.51	17.07	1.38	0.25	YES	NO	NO	NO	NO	NO	NO	NO	NO	NO	NO	NO	NO	NO	NO	NO	NO	NO	NO	NO	NO	NO	13	9	NO	NO	NO	YES	NO	NO	NO	NO	NO
65	TA	36	1.71	58.4	19.972	99	53	94	1.77	1.62	12.4	0.85	17	10.16	1.388	0.25	YES	YES	NO	NO	NO	NO	NO	NO	NO	NO	NO	NO	NO	NO	NO	NO	NO	NO	NO	NO	NO	NO	15	7	NO	NO	NO	NO	NO	NO	NO	NO	NO
66	TA	32	1.61	74	28.5483	107	64	88	1.05	1.62	11.3	0.85	17	10.16	18.12	0.25	YES	NO	NO	NO	YES	NO	YES	NO	NO	NO	NO	NO	NO	NO	NO	NO	NO	NO	NO	NO	NO	NO	14	10	NO	NO	NO	NO	NO	NO	NO	NO	NO
[truncated: 26 more columns]
